# Supplementary material for: Deficiency of a triterpene pathway results in humidity-sensitive genic male sterility in rice
Source: Nat Commun. 2018 Feb 9;9:604. doi: 10.1038/s41467-018-03048-8 (PMC5807508; doi:10.1038/s41467-018-03048-8)
Supplement: Supplementary file 6 — Supplementary Data 3 [file 41467_2018_3048_MOESM6_ESM.txt]

>SnOsOSC12
ATGTGGAAGTTGAAGATTGCCGAAGGTGGACCATGGCTAAAAAGTGGTAACAGTCACGTTGGAAGAGAAACGTGGGAATTTGACCCAAACTTTGGTACATCCGAGGAACGTGAAGCCGTTGAAGCTGCAAGAATCGAGTTCCAGAAGAATAGGTTCAGAACAAGACACACCAGTGATGTTTTGGCTCGAATGCAGTTGGCTAAGGCCAACAACTTCTCCATAGATTTGCAGAAAGAGAAAGACGGAAACCCTATTAATATTGATACGGCTACAGTCTCTGATATCCTGAAGAAGGCACTGTCCTACTTCTCAGCCATTCAAGCATATGATGGGCACTGGCCAGGCGACTTTCCAGGCCCACTGTTCACCACTGCTACCATGATCATTGTTCTATACGTCACTGAATCATTGACTATTACGCTGTCATCTGAACATCACAAGGAGATCTGTCGATATCTGTACAATCGTCAGAACATCGATGGAGGTTGGGGATTGCACGCAGAAGGTGAATCTTCCATGCTTAGTACAGCTCTGAACTATACTGCTCTTAGACTACTTGGTGAGAATGTTGATGACGGACCAGACATTTCCATGCATAAAGCTAGAAAATGGATACATGACCATGGTGGAGCAACTATGATACCTATCTTGGGTAAAGTGTGGTTGTCTGTGCTTGGAGTTTTTGACTGGTCAGGTGTAAATCCTATTCCCCCAGAATTGTTTTTACTTCCATCTTTCGTTCCTATCCAACCAGGACGACTTTGGAGTCACTTCCGAATGGCTTTTATTCCCATGTCTTACTTGTATGGTAAAAAGTTTGTCGGTCCTATTACAAGATTGGTTATATCATTAAGGGAAGAGTTGCATATTCATCCCTATAAAAAGATTGACTGGAAGGAGGCTAGGAAATTATGTGCAAAGGAAGATGCCTACAATCCTCATATGTGGCTACAAGAGTGCTTGTCTGACTGCCTTTATTCCTTTGGTGAGCCATTTCTTACTCGTTGGCCAATTAGTTACATGAGAAAAAGAGCTCTATACCAAATTGCTGAGTTCTTGAAATACGAAGACGAAAACTCTCAATACATCTGTATTGGTGCTGCACAGAAGGCATTATCCATGTTGTGCTGTTGGATTGAAAATCCCAATTCAGATGCATTTAAGCGTCATTTGGCTAGAGTGGCTGATTTTCTATGGGTTGGCGAAGATGGCATGAAAGTTAGAGTCTGTGCCGGTCAATTATGGGATGTTGCTTTCGCAGTCCAAGCCATATTAGCTTGTTCCATCGCTGAAGAATTTGGAAGTACTCTTAAGAAAGCACATGGATTCATTAAAACCTCTCAGATTATGGACAATCCATCCGGTGACTTCAGTAGAAAGTACCGTCACATATCTAAAGGTGGTTGGGCCTTTCAGGTTGCCGATCAAGGCTGGCAGGTTTCAGATTGCACTGCAGAAGCTCTTAAGGCTTTGCTACTGCTGTCTAAGTGTTTGTCTGATGGTGCTGATTATCAAATGGAAACCTACTGCTACTTTGACGCCGTGAACGTATTACTGTCATTACAGAACCCTAATGGCGGTTATGGAGCCTGGGAGTTGGCTCGTACATACCCATGGATGGAGATATTCAACATGACTGAGATTTATGCTGACATCATTGTGGAACATCAATACGTAGAGTGTACCTCATCTGTCATCCAAGCCTTGGCATTGTTCAGAGAGAAGTACCCTGGACACAGGAAAGATGAAATAGATCAATGTATCAGGAAAGCCACAGAATTCATCGAGAAGTTACAGAATGATGATGGGTCATGGTTCGGATCATGGGGTATTTGCTTTACGTACGGAACATGGTTTGCTATTGAAGGTCTGTCTGCCGTGGGGCAATGTTATGATGACTCTACCTGTATTAGAAAAGCCTGCAAGTTTCTGTTATCTAAGCAATTGACTAATGGTGGATGGGGGGAGTCCCATCTTAGTTCAAGGACCAAGGCCTATACTAACCTAGATGGGGAGAAATCTCACATTGTCAATACTGCATGGGCCATGTTGGCATTAATGAAAGCTGGTCAAGTAGAGAGAGACCCCGCTCCTCTGCACAAAGCCGCAAGACTTATTATGTCCATGCAACTATCCGATGGTGACTTTCCTCAAGAGGAAATGATCGGAAGTTTCTTGAAAAACGGCCCCTTGTGTTACATGGCTTATAGAAATATCTTCCCTATATGGGCTCTTGGAGAATACCAGAAATTAGTATTTCAGAACTATCAAACCTCTTCAATCAAGCAAACTAATATTGCTCCATCTGCTGGCAACGCTGCTCTGAAGAACTCTGCCTCCACTACAGCACCTACTTAA
